# Supplementary material for: Genetic differentiation and bottleneck effects in the malaria vectors Anopheles farauti and Anopheles punctulatus after an LLIN‐based vector control program in Papua New Guinea
Source: Ecol Evol. 2024 Feb 15;14(2):e10917. doi: 10.1002/ece3.10917 (PMC10869881; doi:10.1002/ece3.10917)
Supplement: Supplementary file 3 — Data S1. [file ECE3-14-e10917-s001.txt]

Title line:"An. farauti genotype data"
AF-11
TRI-1
AF-09
AF-08
TRI-5
AF-01
AF-05
AF-04
TRI-14
AF-02
Pop
Aidibal2017,	180182	174174	199203	266266	272274	292292	345360	386386	397397	388392
Aidibal2017,	190190	180183	183199	270270	272274	292296	345357	386390	385397	388392
Aidibal2017,	182184	174180	195195	270270	266274	292292	345360	386390	391397	392392
Aidibal2017,	182190	174183	191195	266270	266274	292292	354360	386390	397406	392392
Aidibal2017,	184184	183183	199199	266266	274277	292292	354366	390390	391403	392392
Aidibal2017,	182190	183183	195199	270270	277282	292292	354363	386386	397397	392392
Aidibal2017,	184190	181181	191199	266270	282282	292292	360360	386394	397418	392392
Aidibal2017,	182182	174174	199203	270270	272274	292292	360360	386390	397397	388392
Aidibal2017,	176184	174183	199199	270270	274277	292292	360363	386390	397397	392392
Aidibal2017,	184184	177183	199199	270270	274274	292292	360360	386386	391397	392392
Aidibal2017,	184184	174183	199199	270270	272274	292296	360360	386390	397400	392392
Aidibal2017,	184184	180181	199199	270270	274274	292292	360371	381390	397397	392392
Aidibal2017,	184184	174177	195199	266270	274277	292292	360360	386390	397397	392392
Aidibal2017,	184184	174180	199199	270270	274280	292292	360360	390394	385391	392392
Aidibal2017,	184184	180183	191199	270270	274277	292292	360363	390390	385391	392392
Aidibal2017,	176190	180181	187199	260260	274274	292292	360360	390390	385397	392392
Aidibal2017,	180182	181183	199199	270270	274277	292292	360366	386390	385397	392392
Aidibal2017,	184184	180183	199207	270270	266277	292296	360363	381386	397397	392392
Aidibal2017,	176182	181181	191191	270270	274274	292292	360371	386390	385397	392392
Aidibal2017,	184184	174183	199207	270270	274277	292292	360363	386394	385397	392392
Aidibal2017,	182184	174183	191199	270270	274274	292292	360360	390390	397397	392392
Aidibal2017,	176182	174174	199199	264270	274277	292292	360369	390394	397397	377392
Aidibal2017,	176176	180183	195199	270270	274274	292292	360363	390390	385397	392392
Aidibal2017,	180186	178183	199199	270270	274274	292292	360363	386390	385397	392392
Aidibal2017,	184184	174174	195199	270270	272274	292292	360363	386390	397397	392392
Aidibal2017,	182184	174180	195199	266270	274274	292292	360377	386390	397397	392392
Aidibal2017,	182184	180181	187199	270270	274277	292292	360363	386386	385397	392392
Aidibal2017,	182184	181183	199199	270270	277285	292292	360371	386390	385397	392396
Aidibal2017,	182186	180183	191199	266270	274282	292292	363371	390390	391397	392392
Aidibal2017,	182182	174183	199199	260270	274274	292292	363377	386386	385397	392392
Aidibal2017,	182184	174183	199199	270270	274274	292292	363371	390390	391397	392392
Aidibal2017,	186186	180183	195199	270270	274277	292292	363363	386386	397397	392392
Aidibal2017,	184190	174180	191203	270270	274277	284292	363363	386394	385397	392392
Aidibal2017,	182182	174180	191199	270270	274274	292292	366371	386386	397397	388392
Aidibal2017,	182184	183183	203203	266270	272274	292296	366371	390390	383400	392396
Aidibal2017,	180184	180180	195199	266270	272277	292292	371377	390390	397400	392392
Pop
Daigul2017,	184190	180183	199199	266266	272274	292292	345360	386386	397397	392392
Daigul2017,	184184	174183	199199	270270	274277	292292	351351	381390	391391	392396
Daigul2017,	184184	174174	199199	270270	274274	292292	354363	390394	397397	392392
Daigul2017,	182190	180183	195199	260270	274277	292292	354354	381394	397397	392392
Daigul2017,	182182	174174	199199	266270	274274	292292	354363	386390	391391	392392
Daigul2017,	184184	186186	195199	270270	272277	292292	360371	386386	397400	392392
Daigul2017,	190190	174183	199203	270270	274277	292296	360360	390394	385397	392392
Daigul2017,	184184	174174	199199	270270	272272	292292	360371	386390	397400	392392
Daigul2017,	176188	180183	199199	264270	274282	292292	360371	390390	391397	392392
Daigul2017,	184184	174183	195203	260270	272274	292292	360371	381386	385397	392392
Daigul2017,	184190	180181	195195	270270	274274	292292	360366	386390	397397	392392
Daigul2017,	184184	180183	195199	270270	266272	292292	360360	386390	394418	392392
Daigul2017,	184190	174175	191199	266270	274277	292292	360363	386386	385397	392392
Daigul2017,	184184	175180	195199	270270	274274	292292	360371	386394	397400	388392
Daigul2017,	176190	183183	199199	270270	272274	292292	360363	381394	391391	392392
Daigul2017,	190190	180183	199207	266270	274277	292292	360363	386386	397397	392392
Daigul2017,	184184	180180	195199	270270	274274	292292	360360	386390	397406	392392
Daigul2017,	182190	177180	191199	270270	274280	292300	363363	390390	385397	392392
Daigul2017,	176184	183183	191195	266270	274274	292292	363366	390394	397406	392392
Daigul2017,	180186	180183	191199	270270	266274	292292	363369	386386	397397	392392
Daigul2017,	184186	181183	199199	270270	272274	292292	363371	390398	391400	392392
Pop
Kivori2017,	184184	177186	195199	270270	274274	292296	354366	390390	397397	384384
Kivori2017,	172184	183183	199199	270270	274274	292300	354360	387390	391391	384384
Kivori2017,	180184	177180	199199	270270	274274	300300	354354	381383	397397	384384
Kivori2017,	182184	177177	191199	270270	274274	292300	360366	381390	391397	384384
Kivori2017,	180184	186186	199203	266270	274274	292292	363363	381390	388397	384384
Kivori2017,	176184	177183	199199	266270	274274	292296	354363	390390	391391	384384
Kivori2017,	182182	180183	203215	270270	274274	292292	360366	381381	397397	384384
Kivori2017,	184192	183183	195199	266274	274274	292292	360366	381390	397397	392392
Kivori2017,	176182	186186	195211	266270	274274	292300	354366	387390	391397	392392
Kivori2017,	184184	183183	199199	270270	274280	292292	354366	381381	397397	392392
Kivori2017,	176184	177177	195195	270270	274274	292292	360366	381390	388400	392392
Kivori2017,	184184	177183	199199	266270	274274	292296	360363	381381	397397	384392
Kivori2017,	184184	177183	195203	270270	274280	292292	354366	390390	397397	384392
Kivori2017,	180184	177177	195199	266270	274274	292292	360363	381390	377397	392392
Kivori2017,	172180	177186	195199	270270	274274	292292	354366	390390	388397	392392
Kivori2017,	184184	177177	195215	266270	274274	292292	354357	381390	397397	392392
Kivori2017,	184184	186186	203215	270270	274280	292292	366366	383390	397397	384392
Kivori2017,	176176	183183	199199	270270	274274	292296	345360	381390	397397	384392
Kivori2017,	180184	177177	195199	270274	274274	284292	354360	381390	388397	392392
Kivori2017,	184184	177186	199203	266270	274274	292292	360360	381381	397397	392392
Kivori2017,	176182	186186	199203	266270	274274	292292	360360	381383	391397	392392
Kivori2017,	184184	177177	207215	266270	274274	292292	345360	383390	388397	392396
Kivori2017,	182184	183183	195199	266270	274274	292300	366366	390390	394400	396396
Kivori2017,	172182	177180	199215	270270	274274	292292	354360	381390	391397	396396
Kivori2017,	176182	183183	199207	266270	274274	292296	347354	381390	397397	396396
Kivori2017,	182182	177177	199207	270270	274274	292292	354363	381387	391397	384396
Kivori2017,	184188	168177	199199	266266	274299	292296	366366	381390	397397	392396
Kivori2017,	182184	177177	195199	266270	274274	292292	354357	381381	377388	392396
Kivori2017,	180184	186186	199248	270270	274274	296300	363366	383387	388391	392396
Pop
Matukar2010,	176190	174183	199203	263270	274277	292292	368371	386390	397397	392392
Matukar2010,	184186	183183	195199	266270	272277	292292	345360	390390	397417	388392
Matukar2010,	184184	183183	199207	263266	274274	292292	360366	386386	385397	392392
Matukar2010,	184190	183183	199199	266270	274277	292292	363371	386390	382397	392392
Matukar2010,	184184	180183	195199	270270	277283	292292	360363	390390	400417	392392
Matukar2010,	184186	174174	199199	270270	277277	292292	360363	381390	397397	392392
Matukar2010,	184186	180183	191199	270270	272274	292292	360366	381386	391397	392392
Matukar2010,	184190	180183	199199	270270	272274	292292	360360	386386	397397	392392
Matukar2010,	182184	180180	195199	270270	274274	292296	360363	386390	397400	392392
Matukar2010,	184184	183183	195195	270270	266266	292292	360363	381390	397397	392392
Matukar2010,	184184	180183	195195	270270	274277	292292	360363	386390	397417	384392
Matukar2010,	184186	183183	195199	266270	272277	292292	345360	390390	397417	388392
Matukar2010,	184190	174180	195199	266270	274277	292296	360363	390394	385397	392392
Matukar2010,	190190	180183	191203	270270	274277	292292	360366	386390	385397	392392
Matukar2010,	184184	169180	199199	270270	272274	292292	360368	390394	382397	388392
Matukar2010,	184184	180183	191199	270270	272274	292292	360360	390394	397397	392392
Matukar2010,	184190	180183	191199	270270	274274	292296	360360	390394	397397	388392
Matukar2010,	176184	174174	199199	266270	274277	292292	360360	390390	385397	392392
Matukar2010,	182190	174180	191199	264270	272277	292292	360371	386390	397397	392392
Matukar2010,	186190	183183	195199	270270	272272	292292	360363	386390	394397	392392
Matukar2010,	184190	174174	191191	266270	274277	292292	360360	386394	397397	392392
Matukar2010,	184184	180183	195207	270270	274274	292296	360360	390394	397397	392392
Matukar2010,	173184	177183	195199	266270	272277	292292	360360	386390	397397	388392
Matukar2010,	184190	174183	195199	270270	274274	292292	360363	390394	391397	388392
Matukar2010,	182190	180183	195199	270270	272277	292292	360360	386390	397400	392396
Matukar2010,	182184	180180	199199	270270	274277	292292	360371	390390	385400	392392
Matukar2010,	176176	180180	195199	270270	274277	292292	360363	390390	397406	392392
Matukar2010,	182184	174174	199199	270270	274277	292292	360363	386390	391391	392392
Matukar2010,	184190	180183	195199	270270	274274	292292	360366	381390	397397	392392
Matukar2010,	186186	180183	199199	260270	274274	292292	357360	386390	394397	388392
Matukar2010,	184190	180183	199207	270270	274274	292296	371371	381386	385397	392392
Matukar2010,	184186	183183	199203	270270	274274	292292	363366	390394	391397	392392
Matukar2010,	190194	183183	199199	266270	274274	292292	354360	386390	385397	392392
Matukar2010,	176190	174183	187191	266266	274277	292292	360371	390394	391397	392392
Matukar2010,	190190	180183	199199	263270	266274	292296	360360	386390	397397	392392
Matukar2010,	184186	174174	199199	270270	274274	292292	360360	386386	385406	392392
Matukar2010,	184184	180183	199199	260270	272274	292292	360363	386390	397397	392392
Matukar2010,	184184	183183	191199	270270	274274	292296	357360	390390	380380	392392
Matukar2010,	178182	174183	195199	270270	274274	292292	360360	375390	397397	392392
Matukar2010,	186190	183186	195195	270270	274277	292292	360360	386390	397406	392392
Matukar2010,	184190	183183	191199	266270	272274	292292	363366	381390	397397	392392
Matukar2010,	182184	183183	201207	266270	274274	292292	360363	386394	397397	392392
Matukar2010,	184190	174174	191199	270270	274274	292292	360368	386390	397397	392392
Matukar2010,	184190	174183	195199	266270	274283	292292	360363	381386	397397	388392
Matukar2010,	182190	180183	191199	264270	274277	292292	360363	386394	391397	388392
Matukar2010,	184190	183183	199207	270270	274274	263263	366377	386390	385397	384396
Matukar2010,	182184	174186	199199	266270	272274	292292	363363	390390	391391	392396
Pop
Matukar2012,	176184	180183	199199	270270	274277	292296	360363	390390	397397	392392
Matukar2012,	184188	180183	191199	266270	266274	292292	360360	381390	397397	392392
Matukar2012,	182190	174180	195199	266270	272274	292292	360360	386390	397397	392392
Matukar2012,	184190	180183	195195	266270	274274	292292	345360	386390	382382	392392
Matukar2012,	184190	169180	191199	270270	274280	292296	360363	381390	385397	392392
Matukar2012,	184184	174174	199199	270270	272274	292292	360363	390394	397397	388392
Matukar2012,	182184	174180	195199	260270	274274	292296	360368	390390	391397	392392
Matukar2012,	182184	180183	191203	266270	280280	292296	360360	386390	397397	392392
Matukar2012,	182190	183183	199207	264270	272274	292292	360371	390394	391397	392392
Matukar2012,	176184	174180	199199	266270	274277	292292	360363	394394	382397	392392
Matukar2012,	182182	183183	199199	270270	274274	292296	345363	381390	397397	392392
Matukar2012,	176184	174183	191199	266270	274274	292292	363371	390390	397397	392392
Matukar2012,	176184	174180	195199	266270	272277	292292	366366	381386	397400	392392
Matukar2012,	184190	180183	199199	270270	266274	292292	360371	381390	406406	388392
Matukar2012,	184190	174174	195203	266270	274274	292292	345360	390390	391397	392392
Matukar2012,	182184	180183	199207	270270	274285	292296	360360	386386	397397	392392
Matukar2012,	184184	180183	199199	270270	274277	292296	360360	386386	397400	392392
Matukar2012,	184190	180183	195199	270270	274274	292292	360360	390390	397397	392392
Matukar2012,	182182	183183	199199	270270	274274	292292	360363	386390	382400	392392
Matukar2012,	184190	174183	199199	270270	274274	292296	360371	386390	397406	392392
Matukar2012,	186190	180180	199199	270270	266280	287292	360363	381390	397406	392392
Matukar2012,	182184	174180	199199	266266	274277	292292	345366	381394	391397	392392
Matukar2012,	176184	183183	191199	270270	272274	292292	360377	386390	385397	392392
Matukar2012,	176190	174180	199203	266270	274274	292292	363363	390394	397397	392392
Matukar2012,	184190	177186	195195	270270	274274	292292	363363	386390	394397	392392
Matukar2012,	184190	174174	195199	270270	274277	292292	360366	386386	397397	388392
Matukar2012,	184190	180183	195207	266270	274277	292292	360366	386386	397397	388392
Matukar2012,	184184	180183	199199	263270	274274	292292	360360	386390	397397	392396
Matukar2012,	184186	177180	195199	270270	274274	292292	357371	386390	391397	392396
Matukar2012,	182184	174174	199199	270270	277280	292292	360363	390390	391397	392396
Pop
Megiar2017,	182190	180183	191199	270270	266274	292292	360360	386390	397397	392392
Megiar2017,	184184	180183	195195	260270	274274	292292	345363	386386	391397	392392
Megiar2017,	184190	180186	199199	266270	277277	292292	345363	390394	391397	392392
Megiar2017,	184184	180183	199199	266270	274277	292292	345363	381386	391397	392392
Megiar2017,	184190	174180	199199	266270	274277	292292	345360	390390	397397	392392
Megiar2017,	184186	174180	199201	266266	266272	292292	345360	390394	397397	392392
Megiar2017,	182184	180183	199199	260270	274277	292292	345366	386390	385397	392392
Megiar2017,	184184	183183	191199	270270	266274	292292	345360	386390	397400	392392
Megiar2017,	184184	174174	199199	270270	274277	292292	345360	386386	385397	392396
Megiar2017,	184190	180183	199207	260274	272274	292292	345363	386390	394397	392396
Megiar2017,	184184	174186	191191	266270	274280	292292	357360	386386	397400	392396
Megiar2017,	176184	174174	191195	266270	277277	292292	360363	386390	397397	392392
Megiar2017,	184184	183183	195207	270270	274277	292292	360360	390394	385394	392392
Megiar2017,	182184	174183	191191	270270	272277	292292	360363	390390	383385	392392
Megiar2017,	184190	181183	195199	270270	274274	292292	360360	390390	391397	392392
Megiar2017,	182182	174175	195203	270270	274274	292292	360363	386386	397397	392392
Megiar2017,	184190	177183	199199	270270	274277	292292	360377	386386	400406	392392
Megiar2017,	184190	180183	195203	270270	274277	292292	360371	390390	391406	384392
Megiar2017,	184186	180183	199203	270270	274277	292292	360360	390390	397397	392392
Megiar2017,	182184	174183	199199	266270	274277	292292	360371	386390	397397	392392
Megiar2017,	182190	183186	191199	266270	274277	292296	360363	386390	394397	392392
Megiar2017,	182184	183183	199199	270270	272282	292292	360369	386390	397397	392392
Megiar2017,	184190	174177	191199	270270	272277	292292	360360	386390	397406	388392
Megiar2017,	176184	174181	191195	270270	272274	292292	360363	386390	397397	392392
Megiar2017,	186190	180183	191195	266270	274277	292292	360363	386390	397397	392392
Megiar2017,	182182	180181	199203	270270	266274	292296	360363	386390	397397	392392
Megiar2017,	184190	183183	199199	270270	274274	292292	360381	381390	397397	392392
Megiar2017,	186186	174183	195199	270270	274274	292292	360366	390394	391397	392392
Megiar2017,	184186	181183	199199	270270	274274	292296	360371	390394	397397	392392
Megiar2017,	182184	180183	195195	266270	266274	292292	360360	390394	397397	392392
Megiar2017,	184184	175181	195199	266270	272274	292292	360360	390394	397397	392392
Megiar2017,	186190	180183	195199	260270	274280	292292	360377	386394	391406	392392
Megiar2017,	182184	180180	195199	270270	274282	292292	360386	390394	397397	392392
Megiar2017,	176194	174180	191199	270270	272277	292292	360360	394394	397400	392392
Megiar2017,	184184	177180	195199	270270	274277	292292	360363	386386	397397	392392
Megiar2017,	182184	174181	199199	270270	277280	296296	360369	390390	397397	392392
Megiar2017,	184194	175183	199199	270270	274277	292292	360371	390390	397397	392392
Megiar2017,	184186	174180	191195	270270	272274	292292	360360	381386	394406	388392
Megiar2017,	184190	180183	195199	270270	272274	292292	360363	390394	385391	388392
Megiar2017,	184184	174181	195199	266270	266277	292296	360360	390394	385397	392396
Megiar2017,	176176	174183	195199	270270	274274	292292	360360	386390	397397	392396
Megiar2017,	184190	174183	195199	266270	274274	292292	360363	386390	380397	392396
Megiar2017,	182182	183183	191199	270270	274274	292292	360371	381390	397397	392396
Megiar2017,	184184	183183	191199	270270	277282	292296	360360	390390	391391	396396
Megiar2017,	184184	174183	199199	270270	272274	292292	360360	386394	391406	392396
Megiar2017,	172182	174174	195195	266270	263274	292292	360360	390390	391397	392402
Megiar2017,	184190	174174	195195	260270	274277	292296	363371	390390	382400	392392
Megiar2017,	182186	180183	199203	270270	274274	292292	363363	386394	385397	392392
Megiar2017,	182182	174180	195199	260266	274277	292292	363371	390394	385391	392392
Megiar2017,	182190	174183	199203	270270	274274	292292	363377	386390	397397	392392
Megiar2017,	182190	183183	195195	270270	274277	292292	363363	386390	397397	392392
Megiar2017,	184184	174181	199199	270270	274274	292292	363371	386390	397397	392392
Megiar2017,	182182	180183	191195	266270	274274	292292	363377	386386	397406	392392
Megiar2017,	184190	181181	183199	270270	274274	292292	363366	386386	383397	392392
Megiar2017,	184186	180183	191199	270270	274274	292292	363363	386394	397397	392392
Megiar2017,	184186	175180	199199	266270	272280	292296	363363	386390	382394	388392
Megiar2017,	184186	180183	195199	270270	274274	292292	363377	390390	397397	392396
Megiar2017,	184184	180183	199199	270270	274274	292292	366366	386390	385397	392396
Megiar2017,	184184	174180	199199	270270	272274	292292	371377	390390	397397	392392
Megiar2017,	184184	183183	183199	260270	274274	292292	371371	390394	377397	392392
Megiar2017,	182190	180183	199199	266270	272274	292292	345360	386390	397397	392392
Pop
Mirap2010,	184184	183183	199199	266270	272274	292292	345377	390394	391397	388392
Mirap2010,	180184	181183	199199	260270	274282	288292	345360	386390	391397	392392
Mirap2010,	184184	174174	191195	270270	274274	292292	345371	390394	397397	392392
Mirap2010,	176182	174174	191199	260270	274280	292292	345363	386390	397397	392392
Mirap2010,	190190	174181	195199	270270	274277	292292	345360	386390	391397	392392
Mirap2010,	182190	180183	199203	270270	274277	292292	354371	390394	397397	392392
Mirap2010,	184190	180181	195195	262270	272277	292292	354363	390390	383397	392392
Mirap2010,	176184	174180	195199	270270	266277	292296	354363	390390	397397	388392
Mirap2010,	182182	181183	199199	266270	274282	292292	360360	381386	385397	392392
Mirap2010,	184190	180183	195199	260270	274274	292292	360363	381386	397397	392392
Mirap2010,	188190	180180	195199	266266	272274	292292	360360	386390	397397	392392
Mirap2010,	184184	174180	199207	270270	272277	292292	360360	381390	385385	392392
Mirap2010,	182190	180183	199199	266270	274274	292292	360363	390390	385391	392392
Mirap2010,	184186	174183	191195	270270	274277	292292	360363	381394	397397	392392
Mirap2010,	184190	174175	195199	262266	274274	292292	360360	390394	397397	392392
Mirap2010,	182198	180183	203207	270270	274274	292292	360363	390390	397400	392392
Mirap2010,	182184	180183	195203	270270	274274	292292	360363	386390	391397	392392
Mirap2010,	180190	174183	191199	266270	277277	292292	360363	386390	377397	392392
Mirap2010,	182184	174180	191195	270270	274274	292296	360363	381386	397397	388392
Mirap2010,	182182	183183	195199	266270	274277	292292	360371	394394	397397	392392
Mirap2010,	186190	174180	195195	270281	272274	292292	360360	386386	391397	388392
Mirap2010,	184186	183183	191199	266270	274277	292292	360360	390394	397397	392392
Mirap2010,	182184	174174	195199	270270	274277	292292	360371	381390	397397	392392
Mirap2010,	184184	180180	191199	270270	272274	292292	360363	381381	391400	392392
Mirap2010,	184190	180180	191199	270270	266274	292296	360360	390390	397397	392396
Mirap2010,	172182	178180	199199	270270	274274	292292	360371	386386	397397	392396
Mirap2010,	176182	180183	195199	270270	266274	292292	363363	390394	397397	388392
Pop
Mirap2012,	184184	174180	199199	270270	274277	292296	345360	386390	397397	392392
Mirap2012,	190190	175180	195199	270270	277277	292292	345360	386390	397397	392392
Mirap2012,	184190	181183	199199	270270	272274	292292	354360	381390	397397	392392
Mirap2012,	182184	183183	191199	270270	272274	292292	354371	390390	405408	392392
Mirap2012,	182182	174183	191199	266266	274277	292296	360363	386398	397397	392392
Mirap2012,	184184	180183	191195	270270	274274	292292	360360	386390	385397	392392
Mirap2012,	186190	180183	199199	270270	274280	292292	360360	386394	397397	392392
Mirap2012,	176186	174183	199203	260270	266274	292292	360363	390390	391397	392392
Mirap2012,	182184	174175	199203	270270	274274	292292	360360	386390	397397	384392
Mirap2012,	184190	183183	191199	270270	274285	292292	360360	386386	377397	392392
Mirap2012,	176182	174181	195199	270270	266274	292292	360360	386390	400400	392392
Mirap2012,	176182	180183	199199	270270	274274	292292	360360	390390	394397	388392
Mirap2012,	184186	180186	191199	270270	274274	292292	360363	390390	391397	392392
Mirap2012,	184186	174180	195195	270270	274274	292292	360377	386390	397397	392392
Mirap2012,	184190	180180	199199	270270	274274	292292	360360	390390	391397	392392
Mirap2012,	184186	180183	191195	266270	274274	292292	360371	386394	397400	392392
Mirap2012,	176176	180180	199203	270270	272274	292296	360360	386390	391397	392392
Mirap2012,	176184	183186	199199	266270	274277	284292	360360	390390	391397	392392
Mirap2012,	182190	183183	191199	270270	274277	292292	360360	381386	397397	392392
Mirap2012,	172180	181183	199199	270270	274274	292292	360371	386390	385397	392392
Mirap2012,	182184	174175	191199	270270	266272	292292	360363	390390	397397	380392
Mirap2012,	184184	174180	195199	270270	274277	292296	360366	386394	397397	392392
Mirap2012,	184190	183183	191199	270270	274277	292296	360360	386390	394397	392392
Mirap2012,	184190	180183	195199	260270	274274	292292	360360	386390	397397	392396
Mirap2012,	176186	177181	191199	270270	272274	292292	360363	390394	397397	392396
Mirap2012,	184190	181181	195207	270270	274274	292292	363363	381390	397397	392392
Mirap2012,	184190	180183	195199	264270	274274	292296	363363	386394	391397	392392
Mirap2012,	172184	180180	199199	266270	266274	292292	363371	390390	391397	392392
Mirap2012,	186190	183186	199199	270270	274277	292292	363369	386390	382400	392392
Mirap2012,	176190	174181	195199	270270	272274	292292	363377	386390	397397	392392
Mirap2012,	182186	183183	191199	270270	274277	292292	363371	381386	385397	392392
Mirap2012,	176184	183183	191199	270274	274274	292292	363363	381386	391400	392392
Mirap2012,	176182	183183	191195	266270	274274	292292	363377	386390	391397	392392
Mirap2012,	182190	174174	191199	270270	266274	292292	363366	381390	382394	392392
Mirap2012,	176190	180183	199199	270270	274274	292292	363371	390390	397400	388392
Pop
Mirap2017,	182190	174181	195195	270270	266274	292292	360360	381390	397397	392392
Mirap2017,	176190	180183	195199	270270	274274	292292	360360	386390	394397	392392
Mirap2017,	184184	174174	199207	266270	266266	292292	345366	390390	397397	392392
Mirap2017,	176184	180183	195199	270270	274274	292292	345360	390390	391394	392392
Mirap2017,	176184	180183	195195	260270	274280	292296	345360	386390	385397	392392
Mirap2017,	176190	183183	199203	266270	274277	296296	345371	381386	385397	392392
Mirap2017,	184184	174183	199199	270270	266266	292292	345366	386386	385397	392396
Mirap2017,	182186	180186	191191	260270	274274	292292	345360	390394	385397	392396
Mirap2017,	182190	180183	191195	260270	272277	292292	357360	386386	394397	392392
Mirap2017,	184184	180183	191199	270270	272274	292292	360360	386394	394394	392392
Mirap2017,	184190	183183	199199	270270	274274	292292	360363	386390	397397	392392
Mirap2017,	176184	180180	199199	270270	274277	292292	360360	386390	385397	392392
Mirap2017,	176184	180183	199199	270270	274285	292292	360363	390394	397400	392392
Mirap2017,	176184	180183	199199	270270	274277	292292	360360	381394	391397	392392
Mirap2017,	184190	174183	199199	270270	274274	292292	360363	386390	383397	392392
Mirap2017,	184186	183183	191199	270270	274277	292292	360360	386386	397400	392392
Mirap2017,	182186	174181	191195	260270	274277	292292	360363	390394	391418	392392
Mirap2017,	184184	183183	199199	266270	274277	292292	360360	381386	385394	392392
Mirap2017,	182186	174183	199201	270270	274274	292292	360360	390390	394397	392392
Mirap2017,	184186	183183	193195	266270	274277	292292	360360	386394	397397	392392
Mirap2017,	176186	183183	199199	297297	277277	292292	360360	383383	391397	392392
Mirap2017,	184184	180183	199199	270270	274277	292296	360371	390394	397397	392392
Mirap2017,	186190	183183	199199	266270	274280	292292	360377	390390	397397	392392
Mirap2017,	182184	175183	191199	266270	274274	292292	360360	386390	397397	392392
Mirap2017,	184190	174183	191199	266270	274274	292292	360363	386386	397397	392392
Mirap2017,	184186	180183	195199	270270	272274	292292	360360	386390	391397	392392
Mirap2017,	182182	174183	199199	266270	274277	292292	360377	390390	397397	392392
Mirap2017,	184184	180180	195199	270270	274282	292292	360371	390394	394397	392392
Mirap2017,	182184	174181	187199	270270	277277	292292	360366	381386	397397	392392
Mirap2017,	182190	174181	191199	270270	272274	292292	360371	386390	391397	392392
Mirap2017,	184190	174180	199199	270270	274274	292296	360366	390394	397397	392392
Mirap2017,	182184	180180	195199	266270	274277	292292	360360	386390	397397	392392
Mirap2017,	176184	181183	195195	260260	274274	292296	360371	390390	385397	392392
Mirap2017,	182184	174181	195199	260270	274274	292296	360371	381390	394397	392392
Mirap2017,	184186	174181	191199	266270	274274	292292	360360	386390	391397	392392
Mirap2017,	182184	175180	191199	270270	274280	292292	360363	386394	385397	392392
Mirap2017,	182184	174181	195199	266266	272274	292292	360360	390394	385397	392392
Mirap2017,	184184	180183	199199	266270	274274	292292	360360	386390	397397	392392
Mirap2017,	172186	174183	199199	266270	274274	292292	360363	386386	391391	392392
Mirap2017,	184190	175175	199199	270270	274274	292292	360371	386386	385397	388392
Mirap2017,	182186	181181	191195	266266	269274	292292	360377	386386	391391	388392
Mirap2017,	176190	183183	199203	266270	263277	292292	360363	390390	397397	388392
Mirap2017,	176184	174195	199199	270270	266274	292292	360363	386386	397397	392396
Mirap2017,	180184	180183	195195	270270	274274	292292	360363	386386	383406	392396
Mirap2017,	184190	183183	187195	270270	272274	292292	360360	386390	385397	392396
Mirap2017,	176190	174183	199207	270270	274274	292292	360366	386390	397416	396396
Mirap2017,	184184	183183	191195	270270	274274	292292	360371	386390	397397	392396
Mirap2017,	184184	174183	195203	270270	274274	292292	363377	386390	397397	392392
Mirap2017,	180184	174183	199199	266270	274274	292292	363377	390394	397397	392392
Mirap2017,	184184	174183	199203	260266	274277	292292	363377	390394	385397	392392
Mirap2017,	182184	174183	191191	270270	272272	292292	363363	386386	397397	392392
Mirap2017,	182184	180183	195199	270270	274274	292292	363371	390390	397397	392392
Mirap2017,	182190	174180	191199	270270	274274	292296	363366	390390	394397	392396
Mirap2017,	182186	174183	199199	266270	274274	292296	363363	381390	391391	392396
Mirap2017,	182190	183183	199207	270270	272274	292292	366371	390394	391397	392392
Mirap2017,	186190	174183	195203	270270	274274	292292	366366	381386	397400	392392
Mirap2017,	184184	180183	191199	260270	274277	292292	366377	386390	383397	388392
Mirap2017,	184184	174174	191195	270270	266277	292292	371377	390394	394397	392392
Mirap2017,	184186	174183	191199	266270	274277	292292	371371	386390	391397	392392
Mirap2017,	182190	180180	199199	270270	274280	292296	371371	386394	391397	392392
Mirap2017,	182184	174183	199199	266270	266266	292292	371371	386390	391397	392392
