# Supplementary material for: Genetic differentiation and bottleneck effects in the malaria vectors Anopheles farauti and Anopheles punctulatus after an LLIN‐based vector control program in Papua New Guinea
Source: Ecol Evol. 2024 Feb 15;14(2):e10917. doi: 10.1002/ece3.10917 (PMC10869881; doi:10.1002/ece3.10917)
Supplement: Supplementary file 4 — Data S2. [file ECE3-14-e10917-s003.txt]

Title line:"An. punctulatus genotype data"
AP-10
AP-07
AP-01
AP-04
AP-06
AP-05
AP-02
AP-12
AP-09
AP-03
Pop
Dimer2012,	200200	205213	183195	281281	301301	288288	302302	386386	375379	380396
Dimer2012,	200204	205217	183191	274281	309313	288288	302302	378386	375390	388392
Dimer2012,	200200	205209	183195	270281	313321	277288	302302	386386	375383	369384
Dimer2012,	200208	205205	199203	281285	301301	284288	302302	382397	375408	392396
Dimer2012,	192200	205209	183195	281285	289289	288292	302302	382386	375375	384396
Dimer2012,	192192	205217	183199	281281	303313	277288	302302	378382	375390	388392
Dimer2012,	204208	197213	183195	281281	301301	288288	302302	382390	387414	384396
Dimer2012,	192200	201213	187203	281285	305313	292292	298302	382382	379408	384396
Dimer2012,	200200	209213	195203	281281	301301	288288	298302	382397	379383	400404
Dimer2012,	204212	205205	191199	281281	301301	288288	302302	378382	379408	376392
Dimer2012,	196200	209213	183195	274285	317317	288288	302302	382397	379379	384396
Dimer2012,	192192	213225	187195	281281	305309	288288	302302	378384	375375	380380
Dimer2012,	192192	205209	199207	281281	305305	277277	302302	376382	375400	392392
Dimer2012,	204204	205237	191191	281281	301301	284288	302302	386386	390390	384392
Dimer2012,	200200	209213	195199	281285	301301	277288	281298	382386	375375	376396
Dimer2012,	183187	205209	183183	281281	301301	277288	302302	386386	375390	380396
Dimer2012,	192204	209217	191203	281281	301301	288288	302302	378386	375412	376384
Dimer2012,	200200	205217	203207	274281	313313	288288	302306	382397	375408	380392
Dimer2012,	200204	205209	187195	274281	301301	288288	298298	378393	400400	392396
Dimer2012,	192200	205217	195203	281285	305305	288288	302302	378382	390400	380384
Dimer2012,	192208	205217	191207	281281	313313	288288	302302	382386	400408	384392
Dimer2012,	196200	209217	183183	274277	305309	284288	306306	386393	375400	400400
Dimer2012,	196196	209209	183203	281285	309309	288288	298298	382393	379379	392396
Dimer2012,	196196	205225	183195	281285	301309	288292	302302	382386	390398	392404
Dimer2012,	183200	202213	203207	281281	313313	288292	302302	378386	379379	384384
Dimer2012,	204212	205209	183195	281281	317321	288288	302302	382393	375412	384392
Dimer2012,	183204	205221	191203	281281	301301	288288	302302	378382	375392	384400
Dimer2012,	200204	217217	195199	274281	301301	288288	302302	378397	375379	392392
Dimer2012,	200200	209209	195203	281281	301317	288292	298298	378386	379387	388404
Pop
Nanaha2008,	199203	208221	183195	281281	301317	284292	302302	378382	387390	396396
Nanaha2008,	199199	208221	183183	281281	313313	288288	302302	382386	379392	388388
Nanaha2008,	199203	208208	195195	281281	301309	292292	298306	378386	390394	392396
Nanaha2008,	203203	208213	183183	281281	285285	288288	302302	382382	380392	396396
Nanaha2008,	203203	208208	187199	281289	301309	288292	302302	380386	375408	384392
Nanaha2008,	187199	208208	183195	274281	301317	288288	302302	382390	392412	388388
Nanaha2008,	191203	208208	183195	281281	309317	288288	298298	386386	375379	392396
Nanaha2008,	203203	213217	191195	281285	305305	284288	296298	378382	379392	380388
Nanaha2008,	199199	213217	195203	281281	301309	288288	302302	382386	375375	384388
Nanaha2008,	187191	201229	183191	281281	297305	288292	302302	382382	379390	384384
Nanaha2008,	199199	200217	187199	281281	301301	288292	298302	386386	375390	388396
Nanaha2008,	199199	204213	195203	274281	309321	284288	302302	382386	375412	392392
Nanaha2008,	199203	208217	191195	281285	305305	284288	298298	382386	383390	388396
Nanaha2008,	183203	208213	183195	281281	297301	288288	302302	367367	390408	384384
Nanaha2008,	191203	208225	191195	281289	301309	288292	302302	378378	375379	380392
Nanaha2008,	199199	204217	191199	270274	309317	288288	302302	382386	400408	388392
Nanaha2008,	183199	204225	183203	281285	301301	288288	302302	382386	375379	380396
Nanaha2008,	191203	208213	183203	281281	301301	288292	302302	386386	390408	380392
Nanaha2008,	183199	208208	191195	281281	301301	288288	302302	378382	375383	384392
Nanaha2008,	191203	208213	183191	281281	301313	277284	298302	382386	379390	392392
Nanaha2008,	183203	208217	183195	281285	301329	292292	302302	382393	375390	388392
Nanaha2008,	191203	204208	195195	281281	301313	288288	302302	386386	375392	380388
Nanaha2008,	199203	213213	183191	281281	301309	277288	298302	378378	379400	392400
Nanaha2008,	191199	213213	183187	281285	313321	288288	302302	382386	375390	388388
Nanaha2008,	183199	213213	183183	281281	313313	288288	302302	382393	379400	380392
Nanaha2008,	199203	204213	183195	281281	329329	288292	302302	378386	383390	392396
Nanaha2008,	183207	200217	195203	281281	301317	288292	298302	382386	387390	380396
Nanaha2008,	183199	213221	183203	281281	313313	288288	302302	382382	390390	388388
Nanaha2008,	183203	200217	183183	281281	313313	288292	298302	382386	375390	380388
Nanaha2008,	199203	200213	183191	281281	293309	277288	298302	382386	379400	388392
Nanaha2008,	199203	208213	191223	281285	301301	288288	302302	382386	379387	392392
Pop
Nanaha2010,	183199	200208	183195	274281	309321	288288	302302	386386	379392	384392
Nanaha2010,	183203	204213	191195	281281	301301	288288	298302	382386	379408	388396
Nanaha2010,	187191	200204	195203	281281	317317	288288	302302	378378	375379	380400
Nanaha2010,	203203	204208	183199	274281	305305	288288	298302	378386	379383	388400
Nanaha2010,	183203	208208	183191	281285	305309	292292	302302	378382	387414	384396
Nanaha2010,	207212	204217	195203	281281	313313	288288	298298	380386	379383	392396
Nanaha2010,	191199	213217	195203	274281	313313	277288	302302	382386	375379	376396
Nanaha2010,	199203	217225	195195	281281	313313	292292	302302	386386	379414	392396
Nanaha2010,	203203	208208	187195	281281	301309	284288	302302	380382	379390	392396
Nanaha2010,	199199	208217	183195	274281	301301	288292	302302	382390	379400	384392
Nanaha2010,	195207	204208	183195	281281	305309	284288	302302	382386	383387	380384
Nanaha2010,	199199	208208	195203	281281	297301	288288	302302	386386	375379	380388
Nanaha2010,	191199	208213	187195	274281	301325	288288	298302	378382	375375	380380
Nanaha2010,	199203	208213	191191	281281	301321	288288	298302	378378	375383	388388
Nanaha2010,	199199	200204	191195	281281	309313	288288	302302	378378	390408	388388
Nanaha2010,	183199	204208	183191	281281	317317	288288	302302	382386	375379	388388
Nanaha2010,	199203	213217	183183	281281	301301	288288	302302	382382	379400	388396
Nanaha2010,	191199	213225	183191	281281	309309	277284	302302	386386	379408	388396
Nanaha2010,	195195	208217	183195	281281	301317	288288	302302	378382	390408	384392
Nanaha2010,	199203	217217	191195	281281	301313	288288	302302	386390	390408	396404
Nanaha2010,	199199	213217	191203	281281	313313	288288	302302	378382	380392	384400
Nanaha2010,	187203	208213	203203	281281	301313	288288	298302	378386	383400	380392
Pop
Nghambule2008,	199199	208217	195203	281281	297301	288288	302302	382382	375390	392392
Nghambule2008,	183199	208213	187195	281281	301301	284288	302302	367386	375379	396396
Nghambule2008,	203203	208213	183195	281281	301305	284288	302302	382386	390390	392396
Nghambule2008,	191199	204225	183183	274281	301309	288288	281281	382386	375375	376380
Nghambule2008,	191203	204217	191203	281281	301301	288288	298298	378386	379390	380384
Nghambule2008,	187199	208213	180183	274281	301313	288288	302302	378386	375390	396396
Nghambule2008,	187203	204217	187191	274281	301313	288292	302302	378382	383408	392392
Nghambule2008,	199203	208208	183203	281281	309313	288288	302302	386393	408408	388388
Nghambule2008,	195203	204204	191195	281281	297301	277288	302302	382386	375379	396396
Nghambule2008,	199199	204204	183195	281281	289301	277288	302302	382397	379408	380396
Nghambule2008,	183203	208213	195203	281281	301313	284288	302302	386386	383383	392396
Nghambule2008,	199199	208208	195203	274281	289289	288288	302302	382393	379379	388396
Nghambule2008,	199203	208225	183195	281281	301301	288288	302302	393397	383387	388396
Nghambule2008,	199199	204229	191195	281312	302302	288288	302302	378386	390390	388392
Nghambule2008,	212212	208213	191195	281281	309313	284288	298302	378382	383390	388388
Nghambule2008,	191199	200208	195199	274281	313313	288288	302302	382390	375375	392392
Nghambule2008,	187199	208213	183183	281281	301313	284284	302302	378386	408408	388400
Nghambule2008,	199199	204217	183183	281289	313313	288292	302302	386386	379379	380388
Nghambule2008,	199199	208213	183195	270281	301301	288288	302302	376378	379387	392396
Nghambule2008,	195199	200204	191195	281281	297297	288288	302302	378378	375375	396396
Nghambule2008,	191203	213217	183183	281281	309313	288292	302302	386386	390400	388408
Nghambule2008,	187203	213213	195195	281281	301313	288292	302302	378386	379379	380388
Nghambule2008,	191203	213217	187195	281281	301313	288288	302302	378386	383408	392392
Nghambule2008,	191199	204208	183183	281281	301301	284288	302302	382386	375375	384392
Nghambule2008,	199199	204213	195203	281289	309309	277288	302302	378382	379387	384388
Nghambule2008,	199203	208208	183183	281281	313313	288292	302302	378382	390390	392392
Nghambule2008,	191203	200208	183195	281281	301313	288288	302302	378378	379383	384384
Nghambule2008,	191203	204208	183183	281281	305313	288288	302302	382382	379390	388388
Nghambule2008,	199203	204208	187191	281285	313317	288288	298298	382393	375408	392396
Pop
Nghambule2010,	199199	213213	187191	281285	301301	281288	302302	386386	375390	392392
Nghambule2010,	199199	213213	191195	281281	301309	284288	298298	386386	380392	392392
Nghambule2010,	183199	213229	183191	270281	293313	288288	298298	382386	375383	408408
Nghambule2010,	203203	213217	187203	281285	301317	284288	302302	378384	379408	392400
Nghambule2010,	187191	208208	183203	281281	297297	288288	302302	386386	379387	380396
Nghambule2010,	195199	213217	183183	281285	282313	288292	302302	378386	379379	392392
Nghambule2010,	199203	213217	199203	281281	301301	288288	298298	386393	390408	388388
Nghambule2010,	203203	208213	195203	270281	309309	288288	302302	386390	379379	384392
Nghambule2010,	191199	208208	183195	281281	301301	288288	302306	386390	379390	380396
Nghambule2010,	199199	204213	183183	274281	301301	288288	302302	382386	379402	392396
Nghambule2010,	183199	201208	191195	281281	301301	288288	302302	382386	375379	392396
Nghambule2010,	195199	213217	195195	274281	301301	284288	302302	378378	375375	392392
Nghambule2010,	187191	213221	183203	281281	297301	288288	302302	378386	400400	384384
Nghambule2010,	183199	204217	195195	274281	301305	288288	302302	382382	408412	392392
Nghambule2010,	183183	208208	183195	281281	301301	288288	302302	380382	379400	392392
Nghambule2010,	199199	208225	199203	281281	301301	288288	302302	378378	375375	388392
Nghambule2010,	199199	204208	183199	281281	301309	277288	302302	386393	375375	392396
Nghambule2010,	199199	204208	191203	281281	301301	288288	302302	382386	390408	392392
Nghambule2010,	191199	208217	191207	274289	301309	288288	298302	382382	400408	392392
Nghambule2010,	199203	208225	191203	274281	301301	284292	302302	382390	375400	396404
Nghambule2010,	191199	204217	187203	281281	301301	277284	298298	378386	379390	380380
Nghambule2010,	199203	213217	195199	281285	301301	277288	302306	376378	375412	376376
Nghambule2010,	203207	208213	203203	274281	301313	288292	298302	378382	375383	396396
Nghambule2010,	199203	208221	191195	274285	313313	284296	302302	378378	375379	392392
Nghambule2010,	195199	213225	183191	281281	313313	292296	302302	386386	375390	384384
Nghambule2010,	187199	208213	187195	281281	301301	288288	298302	378386	375390	384392
Nghambule2010,	199199	213213	183203	274281	297321	284288	302302	382386	383408	394396
Nghambule2010,	199199	204217	183183	281289	293301	288288	302302	382386	390390	396396
Pop
Peneng2008,	191199	200204	183191	281281	301301	288292	302302	382386	379408	376392
Peneng2008,	191199	213217	183191	281281	301313	288288	302306	378386	400408	400400
Peneng2008,	203207	213217	183195	274281	317317	284292	302302	386386	375400	396408
Peneng2008,	191199	208208	183195	281281	301309	288292	302302	386393	390400	388388
Peneng2008,	191203	204217	183203	281281	313313	288288	302302	378386	375379	380380
Peneng2008,	191191	204229	191191	281281	301313	288288	302302	382386	379383	388392
Peneng2008,	191195	213217	183203	270281	301313	284288	302306	386390	379390	380388
Peneng2008,	183199	213213	187191	281281	301313	288288	298298	382386	408414	404404
Peneng2008,	191203	204217	175191	281281	301301	281296	298302	378386	379383	392396
Peneng2008,	199203	204225	183191	281281	301301	284288	302302	382382	375408	396396
Peneng2008,	191191	200213	195195	281281	301313	288288	302302	380386	379390	392392
Peneng2008,	191199	208221	183183	274281	301301	288292	302302	378393	375383	392392
Peneng2008,	195207	202213	183195	278281	301301	288288	302306	380386	392408	380396
Peneng2008,	195199	204217	191195	281281	309321	277292	302302	382382	379379	373392
Peneng2008,	183183	204208	195195	281281	301301	288288	298298	380382	375390	376388
Peneng2008,	187199	208213	203203	281281	293301	292292	298302	382386	375408	380380
Peneng2008,	183199	208208	183183	281281	285305	277288	302302	378386	379383	380392
Peneng2008,	187195	208213	191203	281281	313313	288288	302302	382384	375390	384388
Peneng2008,	199203	204208	195199	281281	301301	288296	298302	386386	390400	396396
Peneng2008,	191191	208213	183195	281281	301313	288292	302302	378386	375379	388388
Peneng2008,	199207	208213	183195	281281	313313	288288	302302	382382	379400	388392
Peneng2008,	199199	213217	183183	281281	309313	277292	298302	386390	375412	380388
Peneng2008,	187199	200208	183195	281281	282282	288292	302302	386386	375390	388392
Peneng2008,	191191	196204	183187	281285	301301	288288	298302	378382	380390	384392
Peneng2008,	203203	213213	191195	274281	301309	288288	302302	386386	375387	380392
Peneng2008,	191199	208208	183199	281281	313313	277292	302302	378382	400400	388392
Peneng2008,	203203	217229	191195	285285	301317	284292	302302	378382	390408	388388
Peneng2008,	199203	204208	191195	281281	297309	288288	302302	378386	375390	380392
Peneng2008,	191203	213213	183199	281281	313313	288288	302302	378382	379379	396396
Peneng2008,	203203	204213	195203	274281	313313	288288	302302	382386	379408	392392
Peneng2008,	183203	213213	183195	281285	309329	284292	302302	382386	379390	396396
Peneng2008,	183191	204217	183191	281281	301301	288292	302302	382386	379379	388400
Pop
Peneng2010,	187199	208213	183183	274281	309313	288288	298306	386390	379387	380380
Peneng2010,	183199	208213	195195	281281	305313	288296	302306	378393	387390	388392
Peneng2010,	183199	204217	195195	281281	301321	288292	302302	378378	379390	388400
Peneng2010,	199203	200208	183195	281285	301301	277288	298298	382384	375379	388388
Peneng2010,	199199	208225	191191	281281	301301	288292	302302	378386	400400	396396
Peneng2010,	191203	213213	183183	281281	309321	288292	302302	386393	375412	396396
Peneng2010,	203203	204213	183187	281281	297305	288296	302302	386397	375408	388392
Peneng2010,	191203	208213	183183	281281	301313	284288	302306	378378	375375	388392
Peneng2010,	183183	208208	183191	281289	321321	288288	302302	386390	390390	388400
Peneng2010,	199199	208213	183199	274281	301309	288292	302302	386393	390408	384396
Peneng2010,	187191	213213	191199	285285	313329	288288	298302	386397	390408	388396
Peneng2010,	203216	213221	183195	281285	305313	288288	298302	378378	380390	380392
Peneng2010,	199199	204208	183207	274281	317317	284288	302302	378386	375408	380388
Peneng2010,	203203	213217	195203	281281	309329	288296	302302	382384	375375	380400
Pop
Wasab2012,	200200	217237	183191	281281	301305	288292	302302	376378	379383	384388
Wasab2012,	196200	209209	187195	281281	301301	288288	302302	378386	379387	388392
Wasab2012,	200212	209209	183195	281281	301301	277288	302302	378382	379390	388392
Wasab2012,	183204	197209	183195	278281	305313	288288	302302	386393	375375	380380
Wasab2012,	200200	209209	183195	281285	301309	288288	302302	382390	375379	380392
Wasab2012,	204204	213213	183195	281281	301301	288292	302302	386386	390412	392392
Wasab2012,	183200	205213	191195	281281	301313	288292	302302	378397	375390	388388
Wasab2012,	183192	201213	187195	281281	303325	288288	302302	360382	379408	384392
Wasab2012,	187187	205217	199199	281281	301301	277288	302302	382386	375379	388388
Wasab2012,	200204	209213	195207	281285	309313	277292	302302	386386	379400	380380
Wasab2012,	183200	209213	191199	281281	303303	288292	302302	386386	379390	388396
Wasab2012,	183208	205209	183203	281281	305313	284288	302302	386386	390408	384404
Wasab2012,	187204	209213	183183	281285	301301	288288	302302	378382	375408	392392
Wasab2012,	192204	209213	195195	281281	313317	288292	298298	378378	379408	384392
Wasab2012,	200204	209213	195199	274274	301301	288288	298302	376378	375379	380400
Wasab2012,	183196	202209	191195	281281	297301	288288	294302	378386	375390	384392
Wasab2012,	200204	213217	187199	281281	313321	288288	302302	376386	379383	380396
Wasab2012,	187192	209209	183183	281285	313313	288292	294302	382386	379379	392396
Wasab2012,	200204	205209	187187	281281	313313	288288	302302	378386	375383	392392
Wasab2012,	200204	209213	195195	281281	301305	284292	302306	382386	375400	392392
Wasab2012,	200208	209209	183187	281281	313313	288296	302302	378382	375408	392392
Wasab2012,	204204	205213	195203	274274	313313	288292	302302	386386	390390	392400
Wasab2012,	192192	213213	191199	281285	305313	284288	298302	378386	375402	380392
Wasab2012,	192212	213213	195195	281281	301301	288292	302302	382386	379379	384392
Wasab2012,	200204	205213	191191	281281	301313	288292	298302	382386	375375	392392
Wasab2012,	196204	209213	183187	281281	301313	288288	298298	382386	383390	392396
Pop
Yauatong2008,	199203	208229	183183	281281	302302	277288	302302	378382	387408	388396
Yauatong2008,	183199	208213	183195	281281	313313	284292	302302	382382	383390	392392
Yauatong2008,	195203	200208	195195	281285	313313	284288	302302	378378	400408	384392
Yauatong2008,	195199	204208	183183	281281	301301	288288	298302	378386	408408	384396
Yauatong2008,	199203	213213	183191	281285	297313	288288	298298	378378	379379	392392
Yauatong2008,	203203	204208	195203	274281	301313	277288	302302	378386	379383	392396
Yauatong2008,	199216	204208	183191	281281	309313	288288	302302	378386	375412	388388
Yauatong2008,	199203	208213	183195	274285	313313	288288	302302	386386	375408	380396
Yauatong2008,	195199	204213	183183	274281	293301	284288	302302	378393	408408	396400
Yauatong2008,	199212	204213	195195	281281	313313	288292	302302	382386	379408	388388
Yauatong2008,	183199	208208	191199	281281	301305	281288	302306	378378	375390	380392
Yauatong2008,	183203	213217	183183	281281	309309	288292	302302	378386	379379	396396
Yauatong2008,	191203	204208	183191	281281	301317	284288	302302	386393	375375	388388
Yauatong2008,	199199	200213	183195	281281	301309	288288	302302	386386	390390	396396
Yauatong2008,	199199	200208	191195	281281	301313	288288	302306	386393	379400	384396
Yauatong2008,	191199	204208	183183	281281	301313	288288	281281	386390	375375	392392
Yauatong2008,	183187	204208	203203	281281	301313	288292	302302	382386	400400	396396
Yauatong2008,	191199	217217	183183	281285	301301	288292	302302	378382	379383	392392
Yauatong2008,	191191	204208	195203	281281	293313	288288	302302	386386	379379	380380
Yauatong2008,	191203	208208	195195	281281	313313	288292	302302	378378	379390	388388
Yauatong2008,	191191	200208	191199	281281	301313	277288	302302	386386	379408	380380
Yauatong2008,	199199	204213	195199	281281	301305	288288	302302	382386	379408	380392
Yauatong2008,	199241	204221	183191	281281	309313	277288	302302	382382	375390	392396
Yauatong2008,	199203	208217	191191	281281	289297	288288	302302	382386	375390	392392
Yauatong2008,	199207	204208	183183	281285	301321	288292	302302	382393	390400	384396
Yauatong2008,	183199	213225	183183	281281	301313	288288	302306	382386	390408	388404
Yauatong2008,	203203	208217	187195	274285	301309	288292	298302	360382	375390	388388
Yauatong2008,	191191	213213	191203	281281	301313	288292	302302	382386	375400	392392
Pop
Yauatong2010,	191203	200213	183183	281281	313313	288292	302302	382386	390390	396396
Yauatong2010,	199203	208217	199207	281281	313313	284288	298302	386386	379379	388396
Yauatong2010,	183183	208208	183183	274281	317317	277288	302302	378386	375375	396400
Yauatong2010,	191203	204225	183195	281281	301301	288292	298302	378386	379390	404404
Yauatong2010,	187203	208208	187191	281285	313313	288288	298302	382386	387390	380396
Yauatong2010,	191203	208213	191191	281281	301305	288288	298298	382386	375375	392396
Yauatong2010,	199203	213213	187187	274281	301305	288288	302302	378386	379390	380396
Yauatong2010,	183183	204208	183211	281281	301301	288288	302302	386397	383390	388392
Yauatong2010,	187199	204213	195203	281281	309309	288292	302302	378378	390400	380400
Yauatong2010,	191203	204204	183191	281281	297313	288292	302302	378382	387408	392396
Yauatong2010,	195199	204217	187195	281289	301309	284288	302302	386386	379383	388392
Yauatong2010,	183199	204208	183203	281285	301301	288292	302302	382386	379390	396396
Yauatong2010,	199207	204208	195199	281281	309313	288288	298302	382382	379379	396396
Yauatong2010,	191191	204208	191191	281285	301301	288288	302302	382386	375408	380388
Yauatong2010,	195203	200204	183195	281281	313313	288296	302302	382386	375400	388388
Yauatong2010,	199199	208213	183207	274281	301301	288288	302302	382386	375379	376376
Yauatong2010,	191195	204213	195195	281281	301313	284288	302306	378382	375375	384396
Yauatong2010,	183203	208213	187195	281281	301317	288288	298298	378382	408408	392392
Yauatong2010,	199203	208213	195199	281285	309313	288296	298298	386386	390390	396396
Yauatong2010,	199212	208221	183191	281281	289289	277284	302302	386393	383408	392392
Yauatong2010,	195203	213213	187195	281281	297305	277277	302302	378386	375375	388392
Yauatong2010,	199199	213217	191195	281281	282282	292292	287287	382386	379387	392392
Yauatong2010,	183199	200204	183203	281281	289293	288288	302302	382386	392392	392396
Yauatong2010,	187199	204213	183195	281281	301301	292292	302302	378393	379379	376392
Yauatong2010,	203203	208208	183203	281281	301313	288292	298298	386386	408408	380384
Yauatong2010,	183183	201204	203203	281285	313313	288288	298298	367386	408408	380392
Yauatong2010,	191199	213221	183183	281281	293293	296296	302302	378386	390390	376392
Yauatong2010,	187195	213213	183203	274281	293313	288288	302302	378378	379390	388388
Yauatong2010,	199199	204213	191195	281281	305305	288288	302306	378384	375390	392392
Yauatong2010,	199203	204208	191191	281289	301302	288292	302302	382386	379390	392400
